# Supplementary material for: Field-Free Superconducting Diode Effect in 45°-Twisted FeSe van der Waals Josephson Junctions
Source: Materials (Basel). 2026 Mar 3;19(5):972. doi: 10.3390/ma19050972 (PMC12985507; doi:10.3390/ma19050972)
Supplement: Supplementary file 1 [file materials-19-00972-s001.zip]

Archive with 1 entries (1 files):
- materials-4155421-supplementary.pdf
